# Supplementary material for: 1H NMR Relaxation Processes in Lung Tissues at Low Magnetic Fields
Source: Molecules. 2025 Oct 7;30(19):4002. doi: 10.3390/molecules30194002 (PMC12525575; doi:10.3390/molecules30194002)
Supplement: Supplementary file 1 [file molecules-30-04002-s001.zip]

Archive with 1 entries (1 files):
- molecules-3811842-supplementary.pdf
